# Supplementary material for: Comparative RNA sequencing reveals that HPV16 E6 abrogates the effect of E6*I on ROS metabolism
Source: Sci Rep. 2019 Apr 11;9:5938. doi: 10.1038/s41598-019-42393-6 (PMC6459911; doi:10.1038/s41598-019-42393-6)
Supplement: Supplementary file 2 — Supplementary Table 1 [file 41598_2019_42393_MOESM2_ESM.xlsx]

## Sheet: CTL vs. E6All
Transcript_id	Gene_id	Gene_name	Locus	U - CTL	U - E6All	Log2(fold_change)	p_value	q_value (FDR)
ENST00000009589	ENSG00000008988	RPS20	8:56067294-56074581	2361.34	1102.28	-1.09911	5e-05	0.0141718
ENST00000025301	ENSG00000023516	AKAP11	13:42272152-42323267	2.62378	6.9545	1.4063	5e-05	0.0141718
ENST00000196551	ENSG00000083845	RPS5	19:58386399-58394806	1951.1	908.197	-1.10321	5e-05	0.0141718
ENST00000200453	ENSG00000087074	PPP1R15A	19:48872391-48876057	20.7169	9.38523	-1.14235	5e-05	0.0141718
ENST00000206380	ENSG00000091947	TMEM101	17:44011187-44023946	49.7023	21.7173	-1.19447	5e-05	0.0141718
ENST00000215754	ENSG00000240972	MIF	22:23856426-23898930	563.804	195.905	-1.52504	0.00025	0.0499618
ENST00000216862	ENSG00000019186	CYP24A1	20:54153448-54173973	2.62609	7.60931	1.53485	0.0002	0.0422534
ENST00000217233	ENSG00000101255	TRIB3	20:362834-397559	38.2	10.2855	-1.89296	5e-05	0.0141718
ENST00000218230	ENSG00000102109	PCSK1N	X:48831093-48835633	27.2429	9.92949	-1.45609	0.0001	0.0251408
ENST00000221847	ENSG00000105246	EBI3	19:4229497-4237531	8.20531	1.8818	-2.12445	5e-05	0.0141718
ENST00000221975	ENSG00000105372	RPS19	19:41859917-41872926	5160.69	1973.7	-1.38666	5e-05	0.0141718
ENST00000222157	ENSG00000105550	FGF21	19:48755558-48758330	8.69545	0.700782	-3.63322	5e-05	0.0141718
ENST00000222573	ENSG00000105855	ITGB8	7:20328298-20415754	2.74129	7.31338	1.41568	5e-05	0.0141718
ENST00000223095	ENSG00000106366	SERPINE1	7:101127088-101139266	58.0148	28.3812	-1.03149	5e-05	0.0141718
ENST00000225831	ENSG00000108691	CCL2	17:34255217-34257203	70.9086	25.8834	-1.45393	5e-05	0.0141718
ENST00000228841	ENSG00000111245	MYL2	12:110910818-110920722	12.9444	2.9515	-2.13281	5e-05	0.0141718
ENST00000230050	ENSG00000112306	RPS12	6:132814440-132817564	2834.93	1457.82	-0.959503	5e-05	0.0141718
ENST00000230431	ENSG00000112667	DNPH1	6:43225628-43229484	56.2093	22.2783	-1.33517	0.00015	0.0338217
ENST00000232375	ENSG00000114268	PFKFB4	3:48517683-48563773	14.2003	5.58867	-1.34535	5e-05	0.0141718
ENST00000232564	ENSG00000114450	GNB4	3:179396088-179451590	3.66609	9.61124	1.39048	0.0001	0.0251408
ENST00000232975	ENSG00000114854	TNNC1	3:52451101-52454070	92.872	24.1297	-1.94443	5e-05	0.0141718
ENST00000233055	ENSG00000085449	WDFY1	2:223855715-223945387	7.58419	18.8853	1.3162	5e-05	0.0141718
ENST00000233813	ENSG00000115461	IGFBP5	2:216672104-216994079	13.0762	30.705	1.23153	5e-05	0.0141718
ENST00000234961	ENSG00000116329	OPRD1	1:28812141-28877336	0.0624199	0.384235	2.62191	5e-05	0.0141718
ENST00000238497	ENSG00000119541	VPS4B	18:63389189-63422483	6.84318	15.2561	1.15665	5e-05	0.0141718
ENST00000240093	ENSG00000104290	FZD3	8:28494204-28574268	1.36475	2.93609	1.10525	0.00025	0.0499618
ENST00000242208	ENSG00000122641	INHBA	7:41667167-41779388	7.59196	18.9797	1.32191	5e-05	0.0141718
ENST00000242719	ENSG00000123091	RNF11	1:51236270-51273455	14.1038	30.3561	1.1059	0.00015	0.0338217
ENST00000243347	ENSG00000123610	TNFAIP6	2:151357591-151380048	0.21817	2.92225	3.74356	5e-05	0.0141718
ENST00000245458	ENSG00000213741	RPS29	14:49570983-49614672	4649.18	1482.79	-1.64866	5e-05	0.0141718
ENST00000245479	ENSG00000125398	SOX9	17:72021850-72237203	16.6628	35.7413	1.10096	0.0001	0.0251408
ENST00000245903	ENSG00000125726	CD70	19:6583182-6604103	50.6619	12.7414	-1.99137	5e-05	0.0141718
ENST00000246802	ENSG00000105373	GLTSCR2	19:47745521-47768840	177.927	46.5098	-1.93568	5e-05	0.0141718
ENST00000247225	ENSG00000126821	SGPP1	14:63684213-63728039	7.14119	19.7861	1.47025	5e-05	0.0141718
ENST00000248879	ENSG00000128185	DGCR6L	22:20314275-20320080	70.4003	29.9047	-1.23521	5e-05	0.0141718
ENST00000250498	ENSG00000129562	DAD1	14:22564904-22589269	205.966	107.768	-0.934482	0.0002	0.0422534
ENST00000251047	ENSG00000074695	LMAN1	18:59327822-59359962	27.7427	73.0824	1.39741	5e-05	0.0141718
ENST00000251081	ENSG00000134755	DSC2	18:31058839-31162856	1.75768	4.03449	1.19871	0.00025	0.0499618
ENST00000251453	ENSG00000105193	RPS16	19:39433206-39435948	2165.2	954.635	-1.18148	5e-05	0.0141718
ENST00000251646	ENSG00000131738	KRT33B	17:41363493-41369800	1.62782	0.394929	-2.04328	0.0002	0.0422534
ENST00000252245	ENSG00000170454	KRT75	12:52407579-52434525	4.81887	20.3312	2.07693	5e-05	0.0141718
ENST00000252593	ENSG00000130303	BST2	19:17402938-17405648	25.3006	71.3998	1.49675	5e-05	0.0141718
ENST00000252809	ENSG00000130513	GDF15	19:18374730-18389176	26.8643	0.822639	-5.02929	0.0001	0.0251408
ENST00000253047	ENSG00000130748	TMEM160	19:47045906-47048630	22.4379	6.99892	-1.68074	5e-05	0.0141718
ENST00000253063	ENSG00000130766	SESN2	1:28259526-28282491	18.0727	6.28334	-1.52421	5e-05	0.0141718
ENST00000253407	ENSG00000131094	C1QL1	17:44959692-44968071	148.825	62.3478	-1.2552	5e-05	0.0141718
ENST00000253788	ENSG00000131469	RPL27	17:42998272-43002959	3107.87	1255.06	-1.30816	5e-05	0.0141718
ENST00000254508	ENSG00000132182	NUP210	3:13316234-13420309	9.85384	20.7028	1.07107	5e-05	0.0141718
ENST00000255305	ENSG00000132953	XPO4	13:20777328-20903048	2.21474	4.65262	1.0709	5e-05	0.0141718
ENST00000256108	ENSG00000133731	IMPA1	8:81657960-81686693	4.63976	15.4139	1.7321	5e-05	0.0141718
ENST00000256646	ENSG00000134250	NOTCH2	1:119911552-120069626	15.1214	28.1767	0.897907	0.0002	0.0422534
ENST00000257190	ENSG00000134758	RNF138	18:32018371-32470484	3.04334	14.2121	2.22339	0.0002	0.0422534
ENST00000257287	ENSG00000174799	CEP135	4:55948870-56033363	5.94445	13.3327	1.16535	0.00015	0.0338217
ENST00000257836	ENSG00000135378	PRRG4	11:32829942-32858123	0.204121	0.710718	1.79985	0.00015	0.0338217
ENST00000258399	ENSG00000135913	USP37	2:218419091-218568361	3.45319	7.60386	1.1388	5e-05	0.0141718
ENST00000258534	ENSG00000136048	DRAM1	12:101877350-102012130	7.23276	2.90684	-1.31509	5e-05	0.0141718
ENST00000258955	ENSG00000136444	RSAD1	17:50478799-50485975	36.629	18.7035	-0.969677	0.00015	0.0338217
ENST00000259008	ENSG00000136492	BRIP1	17:61681265-61863521	7.07586	16.7512	1.24329	5e-05	0.0141718
ENST00000259874	ENSG00000137331	IER3	6:30742928-30744554	119.751	49.528	-1.27372	5e-05	0.0141718
ENST00000260227	ENSG00000137673	MMP7	11:102520507-102530753	2.652	0.736549	-1.84822	0.0001	0.0251408
ENST00000260526	ENSG00000137962	ARHGAP29	1:94148987-94334848	26.9372	54.3463	1.01258	0.00015	0.0338217
ENST00000260810	ENSG00000163781	TOPBP1	3:133598174-133661893	18.5598	38.529	1.05377	5e-05	0.0141718
ENST00000261187	ENSG00000118596	SLC16A7	12:59596066-59789855	0.725478	1.75029	1.27059	0.00015	0.0338217
ENST00000261304	ENSG00000054983	GALC	14:87710418-87993665	11.4905	22.3907	0.96246	0.00015	0.0338217
ENST00000261402	ENSG00000074590	NUAK1	12:106063339-106140033	7.81495	14.0819	0.849537	0.0002	0.0422534
ENST00000261491	ENSG00000102780	DGKH	13:42040035-42256578	0.372709	1.11427	1.57997	5e-05	0.0141718
ENST00000261590	ENSG00000046604	DSG2	18:31498042-31556911	14.494	33.9954	1.22988	5e-05	0.0141718
ENST00000261637	ENSG00000120800	UTP20	12:101280108-101386616	3.71644	7.32248	0.97841	0.00015	0.0338217
ENST00000262077	ENSG00000124789	NUP153	6:17615034-17707344	7.36842	15.6063	1.0827	5e-05	0.0141718
ENST00000262096	ENSG00000104219	ZDHHC2	8:17156028-17224799	7.29502	15.0705	1.04675	5e-05	0.0141718
ENST00000262120	ENSG00000128791	TWSG1	18:9334766-9402420	7.61294	25.8717	1.76485	5e-05	0.0141718
ENST00000262209	ENSG00000104321	TRPA1	8:71828166-72118393	0.95242	3.48547	1.87168	0.00025	0.0499618
ENST00000262244	ENSG00000120162	MOB3B	9:27325208-27529781	0.349335	1.26027	1.85105	5e-05	0.0141718
ENST00000262464	ENSG00000138829	FBN2	5:128257908-129033642	15.33	29.3085	0.934961	0.00025	0.0499618
ENST00000263339	ENSG00000115008	IL1A	2:112773914-112784590	1.58383	0.213162	-2.89339	5e-05	0.0141718
ENST00000263368	ENSG00000090013	BLVRB	19:40447788-40465840	220.699	106.884	-1.04603	5e-05	0.0141718
ENST00000263735	ENSG00000119888	EPCAM	2:47345157-47387601	2.66692	9.36105	1.8115	0.00015	0.0338217
ENST00000263918	ENSG00000115808	STRN	2:36843639-36966472	5.88547	11.9589	1.02285	0.0001	0.0251408
ENST00000264245	ENSG00000031081	ARHGAP31	3:119294372-119420714	1.67267	3.51811	1.07265	0.00015	0.0338217
ENST00000264930	ENSG00000113504	SLC12A7	5:1050375-1112035	26.4053	74.1357	1.48934	5e-05	0.0141718
ENST00000265000	ENSG00000109586	GALNT7	4:173131927-173329694	14.8213	30.7188	1.05145	0.0002	0.0422534
ENST00000265361	ENSG00000075223	SEMA3C	7:80742537-80922359	7.2386	20.4264	1.49665	5e-05	0.0141718
ENST00000265462	ENSG00000126432	PRDX5	11:64318087-64321811	475.982	249.368	-0.93263	0.0001	0.0251408
ENST00000265471	ENSG00000149541	B3GAT3	11:62615295-62622175	36.8256	15.2791	-1.26915	0.00015	0.0338217
ENST00000265734	ENSG00000105810	CDK6	7:92604920-92917187	7.26005	16.9389	1.22229	5e-05	0.0141718
ENST00000265742	ENSG00000001629	ANKIB1	7:92246233-92401384	7.19239	14.0401	0.96501	0.00015	0.0338217
ENST00000266712	ENSG00000139324	TMTC3	12:88142295-88199887	3.64937	8.76276	1.26374	5e-05	0.0141718
ENST00000267163	ENSG00000139687	RB1	13:48303750-48481986	4.83712	13.9492	1.52796	5e-05	0.0141718
ENST00000269195	ENSG00000141429	GALNT1	18:35581116-35711834	11.4161	30.5133	1.41837	5e-05	0.0141718
ENST00000269593	ENSG00000141753	IGFBP4	17:40443460-40457731	54.2251	15.2364	-1.83144	5e-05	0.0141718
ENST00000270112	ENSG00000142149	HUNK	21:31873314-32044633	1.94057	4.20427	1.11537	0.00025	0.0499618
ENST00000271417	ENSG00000143195	ILDR2	1:166895710-166975482	2.9707	5.92239	0.995377	0.00015	0.0338217
ENST00000272163	ENSG00000143815	LBR	1:225401501-225428925	36.3183	75.8861	1.06314	5e-05	0.0141718
ENST00000272164	ENSG00000143816	WNT9A	1:227918655-227947898	0.239865	0.871212	1.8608	0.00025	0.0499618
ENST00000272641	ENSG00000144227	NXPH2	2:138670771-138780348	0.391613	1.60973	2.03932	0.00015	0.0338217
ENST00000274255	ENSG00000145604	SKP2	5:36151988-36184319	12.5455	26.9753	1.10447	0.0001	0.0251408
ENST00000274457	ENSG00000145780	FEM1C	5:115520907-115544894	2.8958	6.12291	1.08025	0.0001	0.0251408
ENST00000275034	ENSG00000146247	PHIP	6:78867471-79078236	3.56955	9.72463	1.4459	5e-05	0.0141718
ENST00000278193	ENSG00000148943	LIN7C	11:27494575-27506773	3.85701	10.1582	1.39708	5e-05	0.0141718
ENST00000280481	ENSG00000150893	FREM2	13:38687128-38887131	0.330287	0.887907	1.42669	0.00015	0.0338217
ENST00000281043	ENSG00000134323	MYCN	2:15920398-15947007	0.492919	2.96486	2.58854	5e-05	0.0141718
ENST00000281928	ENSG00000123066	MED13L	12:115953871-116277338	2.43643	5.60839	1.20282	5e-05	0.0141718
ENST00000282561	ENSG00000152661	GJA1	6:121435691-121449727	17.3322	35.4101	1.0307	5e-05	0.0141718
ENST00000282570	ENSG00000087338	GMCL1	2:69829641-69881396	6.97521	14.8966	1.09468	5e-05	0.0141718
ENST00000285667	ENSG00000155304	HSPA13	21:14371114-14383484	21.7757	43.0935	0.984755	0.0001	0.0251408
ENST00000286364	ENSG00000155903	RASA2	3:141487046-141615342	3.21384	7.3884	1.20096	5e-05	0.0141718
ENST00000286657	ENSG00000156140	ADAMTS3	4:72280968-72569386	3.79748	8.69025	1.19436	5e-05	0.0141718
ENST00000286800	ENSG00000156273	BACH1	21:29193479-29940033	5.71812	12.4365	1.12096	0.0002	0.0422534
ENST00000287394	ENSG00000156802	ATAD2	8:123319849-123416350	40.5016	91.828	1.18095	5e-05	0.0141718
ENST00000287474	ENSG00000156869	FRRS1	1:99708702-99766631	3.43385	8.28964	1.27148	0.0001	0.0251408
ENST00000288266	ENSG00000157500	APPL1	3:57227736-57292682	4.68234	9.93246	1.08492	0.00025	0.0499618
ENST00000290551	ENSG00000159388	BTG2	1:203305490-203309602	12.8624	4.90688	-1.39028	5e-05	0.0141718
ENST00000293195	ENSG00000161513	FDXR	17:74862496-74873031	70.8722	14.8959	-2.25031	5e-05	0.0141718
ENST00000295087	ENSG00000162980	ARL5A	2:151788983-152109202	2.04736	6.91896	1.75679	0.00015	0.0338217
ENST00000295238	ENSG00000082258	CCNT2	2:134735463-134959342	4.4156	11.5722	1.38999	0.00025	0.0499618
ENST00000295522	ENSG00000163347	CLDN1	3:190305700-190322475	12.4357	3.54281	-1.81152	5e-05	0.0141718
ENST00000295628	ENSG00000163428	LRRC58	3:120324508-120349339	9.71273	22.6579	1.22207	5e-05	0.0141718
ENST00000295888	ENSG00000163625	WDFY3	4:84669609-85011277	2.63475	6.91083	1.39119	5e-05	0.0141718
ENST00000295927	ENSG00000163661	PTX3	3:157175222-157533619	29.4043	6.41391	-2.19675	5e-05	0.0141718
ENST00000295955	ENSG00000163682	RPL9	4:39454123-39458948	1245.35	497.47	-1.32387	5e-05	0.0141718
ENST00000296755	ENSG00000131711	MAP1B	5:72107233-72209570	9.88294	19.1058	0.950997	5e-05	0.0141718
ENST00000296871	ENSG00000164400	CSF2	5:132073789-132076170	25.2856	0.981138	-4.68772	5e-05	0.0141718
ENST00000297350	ENSG00000164761	TNFRSF11B	8:118923556-118952200	6.20631	19.3122	1.63771	5e-05	0.0141718
ENST00000297632	ENSG00000164983	TMEM65	8:124306188-124372692	3.08873	10.2243	1.72692	5e-05	0.0141718
ENST00000299238	ENSG00000166189	HPS6	10:102065389-102068038	10.4509	4.88202	-1.09808	0.00025	0.0499618
ENST00000299441	ENSG00000166341	DCHS1	11:6621322-6655854	3.11519	8.07441	1.37404	5e-05	0.0141718
ENST00000299608	ENSG00000166479	TMX3	18:68673687-69055189	10.8925	25.0323	1.20046	5e-05	0.0141718
ENST00000301246	ENSG00000167644	C19orf33	19:38244034-38305009	162.234	48.928	-1.72934	5e-05	0.0141718
ENST00000301587	ENSG00000167863	ATP5H	17:75032574-75065889	578.408	272.553	-1.08555	0.0002	0.0422534
ENST00000301998	ENSG00000170340	B3GNT2	2:62196112-62224731	3.77307	10.7694	1.51313	0.0002	0.0422534
ENST00000302103	ENSG00000172461	FUT9	6:96015983-96215612	0.334449	0.970678	1.53721	0.00015	0.0338217
ENST00000302418	ENSG00000170759	KIF5B	10:32009009-32056431	41.1497	84.8631	1.04426	5e-05	0.0141718
ENST00000302424	ENSG00000171206	TRIM8	10:102644495-102658407	29.0531	13.2594	-1.13167	5e-05	0.0141718
ENST00000303004	ENSG00000172216	CEBPB	20:50184597-50192689	45.1448	16.8247	-1.42398	5e-05	0.0141718
ENST00000303115	ENSG00000168685	IL7R	5:35852694-35879603	34.169	15.5762	-1.13334	5e-05	0.0141718
ENST00000304312	ENSG00000169020	ATP5I	4:672435-689441	343.566	159.16	-1.11011	0.00015	0.0338217
ENST00000304710	ENSG00000170367	CST5	20:23875934-23879750	0.67085	7.82568	3.54415	5e-05	0.0141718
ENST00000307365	ENSG00000168209	DDIT4	10:72273919-72276036	53.8279	7.44369	-2.85426	5e-05	0.0141718
ENST00000307407	ENSG00000169429	CXCL8	4:73740505-73743716	20.2814	0.355918	-5.83247	5e-05	0.0141718
ENST00000307712	ENSG00000100934	SEC23A	14:39031918-39109646	9.16947	22.6047	1.30171	5e-05	0.0141718
ENST00000308330	ENSG00000174106	LEMD3	12:65169570-65248327	5.9689	12.1519	1.02564	0.00015	0.0338217
ENST00000308742	ENSG00000175548	ALG10B	12:38316577-38329728	1.85071	5.10392	1.46353	5e-05	0.0141718
ENST00000309244	ENSG00000105379	ETFB	19:51345168-51369003	100.033	42.5758	-1.23237	0.0002	0.0422534
ENST00000309558	ENSG00000173705	SUSD5	3:33150041-33219215	2.97764	6.44814	1.11471	0.0002	0.0422534
ENST00000310160	ENSG00000174951	FUT1	19:48748010-48755390	2.95584	0.6519	-2.18085	5e-05	0.0141718
ENST00000310454	ENSG00000115159	GPD2	2:156435289-156613735	6.36377	15.3349	1.26886	5e-05	0.0141718
ENST00000310836	ENSG00000174607	UGT8	4:114598454-114678224	5.00387	12.7459	1.34892	5e-05	0.0141718
ENST00000311208	ENSG00000128422	KRT17	17:41619436-41624842	267.004	98.6833	-1.43598	5e-05	0.0141718
ENST00000311322	ENSG00000175445	LPL	8:19901716-19967258	2.8815	10.4244	1.85507	5e-05	0.0141718
ENST00000312493	ENSG00000173517	PEAK1	15:77100655-77420144	3.84612	7.77209	1.0149	5e-05	0.0141718
ENST00000312579	ENSG00000175602	CCDC85B	11:65890111-65891635	78.585	20.6369	-1.92903	5e-05	0.0141718
ENST00000314191	ENSG00000253729	PRKDC	8:47773107-47960183	26.2721	51.8507	0.980835	0.0002	0.0422534
ENST00000315367	ENSG00000175895	PLEKHF2	8:95133803-95156684	2.21587	5.35178	1.27214	0.0001	0.0251408
ENST00000318602	ENSG00000175899	A2M	12:9065176-9116229	0.741666	3.13406	2.07919	5e-05	0.0141718
ENST00000319420	ENSG00000180730	SHISA2	13:26044596-26051031	0.418647	3.32768	2.99071	5e-05	0.0141718
ENST00000320152	ENSG00000099256	PRTFDC1	10:24848606-24952604	3.80661	10.8573	1.51209	5e-05	0.0141718
ENST00000320334	ENSG00000116774	OLFML3	1:113979390-114035572	24.9494	51.607	1.04856	0.0001	0.0251408
ENST00000320876	ENSG00000101596	SMCHD1	18:2655737-2833065	7.91021	20.8607	1.399	5e-05	0.0141718
ENST00000321037	ENSG00000001561	ENPP4	6:46129992-46146699	4.18443	9.80081	1.22787	0.0001	0.0251408
ENST00000321437	ENSG00000166128	RAB8B	15:63189468-63267782	6.45673	14.3494	1.15211	5e-05	0.0141718
ENST00000321731	ENSG00000179008	C14orf39	14:60396468-60554916	1.95757	6.0687	1.63233	0.0001	0.0251408
ENST00000323076	ENSG00000136167	LCP1	13:46125919-46211871	4.48712	1.01839	-2.1395	5e-05	0.0141718
ENST00000323468	ENSG00000178202	KDELC2	11:108472104-108498432	9.58966	28.1111	1.55159	5e-05	0.0141718
ENST00000324453	ENSG00000180354	MTURN	7:30134809-30162762	2.64198	8.56993	1.69767	0.0001	0.0251408
ENST00000324607	ENSG00000172197	MBOAT1	6:20102144-20317739	1.68342	4.96107	1.55926	5e-05	0.0141718
ENST00000325110	ENSG00000112972	HMGCS1	5:43287600-43313512	25.4483	62.9189	1.30593	0.0001	0.0251408
ENST00000325612	ENSG00000180211	RP1-278E11.3	6:39958413-39958833	3.49626	0.552966	-2.66055	5e-05	0.0141718
ENST00000326441	ENSG00000198300	PEG3	19:56690685-56840729	3.29624	8.65796	1.3932	5e-05	0.0141718
ENST00000326505	ENSG00000176597	B3GNT5	3:183178042-183428778	2.50535	8.44389	1.7529	5e-05	0.0141718
ENST00000326793	ENSG00000114331	ACAP2	3:195274735-195443078	4.62203	9.90262	1.09928	0.00025	0.0499618
ENST00000327040	ENSG00000156011	PSD3	8:18527300-19084730	1.69087	4.22196	1.32015	5e-05	0.0141718
ENST00000327490	ENSG00000185262	UBALD2	17:76265201-76271299	42.3584	13.3413	-1.66675	5e-05	0.0141718
ENST00000327741	ENSG00000205426	KRT81	12:52232519-52309163	535.585	250.068	-1.0988	5e-05	0.0141718
ENST00000330236	ENSG00000198315	ZKSCAN8	6:28141909-28159472	3.8521	7.79512	1.01693	0.0002	0.0422534
ENST00000331837	ENSG00000182636	NDN	15:23685399-23687330	70.2765	34.8235	-1.01298	5e-05	0.0141718
ENST00000332180	ENSG00000136051	KIAA1033	12:105107323-105169134	3.78998	8.54052	1.17213	0.0001	0.0251408
ENST00000332246	ENSG00000147408	CSGALNACT1	8:19404160-19758029	0.527182	2.70921	2.3615	5e-05	0.0141718
ENST00000333129	ENSG00000182263	FIGN	2:163593395-163736012	2.20397	5.29039	1.26327	5e-05	0.0141718
ENST00000333916	ENSG00000120159	CAAP1	9:26840684-26892804	3.28591	13.367	2.02432	0.0002	0.0422534
ENST00000334678	ENSG00000187051	RPS19BP1	22:39529092-39532855	168.104	75.04	-1.16362	5e-05	0.0141718
ENST00000334828	ENSG00000171314	PGAM1	10:97426159-97433441	352.046	170.554	-1.04554	5e-05	0.0141718
ENST00000335012	ENSG00000187068	C3orf70	3:185078049-185153014	0.473095	1.78067	1.91221	5e-05	0.0141718
ENST00000336138	ENSG00000130193	THEM6	8:142727202-142736927	11.4663	4.43635	-1.36996	0.0001	0.0251408
ENST00000337190	ENSG00000123933	MXD4	4:2247431-2262294	5.90392	2.16808	-1.44525	0.00015	0.0338217
ENST00000338435	ENSG00000115419	GLS	2:190880796-191020960	20.6181	88.4411	2.10081	0.0002	0.0422534
ENST00000339750	ENSG00000176406	RIMS2	8:103483397-104256094	1.98151	4.84729	1.29058	0.00025	0.0499618
ENST00000340553	ENSG00000170802	FOXN2	2:48314636-48379294	3.34309	10.3575	1.63142	5e-05	0.0141718
ENST00000341864	ENSG00000187325	TAF9B	X:78129747-78139706	10.7515	22.8279	1.08626	5e-05	0.0141718
ENST00000341866	ENSG00000189275	LINC01164	10:131772397-131790199	0.541715	0.0549843	-3.30044	5e-05	0.0141718
ENST00000343677	ENSG00000187837	HIST1H1C	6:26055786-26056428	448.013	163.662	-1.45282	5e-05	0.0141718
ENST00000343986	ENSG00000171858	RPS21	20:62387115-62388520	3596.88	1646.81	-1.12707	5e-05	0.0141718
ENST00000347616	ENSG00000018236	CNTN1	12:40692441-41072418	0.892055	5.86885	2.71787	5e-05	0.0141718
ENST00000347624	ENSG00000172061	LRRC15	3:194355246-194369743	1.22892	4.38976	1.83676	5e-05	0.0141718
ENST00000354275	ENSG00000135549	PKIB	6:122471916-122726373	17.2838	59.4702	1.78275	0.00015	0.0338217
ENST00000354817	ENSG00000197601	FAR1	11:13668669-13732346	13.3884	24.8882	0.894482	0.00025	0.0499618
ENST00000356860	ENSG00000153956	CACNA2D1	7:81946443-82443798	2.16496	8.19719	1.92079	5e-05	0.0141718
ENST00000357232	ENSG00000197410	DCHS2	4:154142121-154491716	1.00869	3.21081	1.67046	0.0001	0.0251408
ENST00000358296	ENSG00000197020	ZNF100	19:21722765-21767628	0.181801	0.948593	2.38343	5e-05	0.0141718
ENST00000358435	ENSG00000196683	TOMM7	7:22812627-22822852	214.419	102.254	-1.06827	5e-05	0.0141718
ENST00000358465	ENSG00000197323	TRIM33	1:114392776-114511160	5.15276	10.8704	1.07699	0.00015	0.0338217
ENST00000358697	ENSG00000198205	ZXDA	X:57906707-57910820	0.909826	3.5877	1.97939	5e-05	0.0141718
ENST00000358812	ENSG00000172469	MANEA	6:95577542-95609457	2.07696	5.26616	1.34228	5e-05	0.0141718
ENST00000358912	ENSG00000197329	PELI1	2:64092651-64252859	1.55378	4.65024	1.58152	0.0001	0.0251408
ENST00000359314	ENSG00000198087	CD2AP	6:47477788-47627263	7.91143	17.739	1.16492	5e-05	0.0141718
ENST00000359358	ENSG00000197705	KLHL14	18:32672670-32774413	0.126516	0.689226	2.44566	5e-05	0.0141718
ENST00000359478	ENSG00000197614	MFAP5	12:8634366-8662888	3.56936	0.472404	-2.91757	0.00015	0.0338217
ENST00000360612	ENSG00000198355	PIM3	22:49960512-49964080	44.9619	21.7569	-1.04723	0.00015	0.0338217
ENST00000360647	ENSG00000163848	ZNF148	3:125225560-125375354	2.28335	6.33704	1.47265	0.00015	0.0338217
ENST00000360982	ENSG00000061676	NCKAP1	2:182909114-183038858	31.1312	64.3624	1.04786	5e-05	0.0141718
ENST00000361138	ENSG00000198887	SMC5	9:70258961-70354888	7.08628	17.3609	1.29274	5e-05	0.0141718
ENST00000361157	ENSG00000126709	IFI6	1:27666060-27703063	41.6718	12.0837	-1.78601	5e-05	0.0141718
ENST00000361228	ENSG00000198774	RASSF9	12:85800696-85836570	0.716464	1.88562	1.39607	0.00025	0.0499618
ENST00000361371	ENSG00000198862	LTN1	21:28928143-28992956	7.9759	17.3227	1.11895	5e-05	0.0141718
ENST00000361439	ENSG00000169189	NSMCE1	16:27224990-27290492	59.194	27.9269	-1.08379	0.00025	0.0499618
ENST00000361575	ENSG00000198918	RPL39	X:119786503-119791643	1666.44	765.213	-1.12284	5e-05	0.0141718
ENST00000361758	ENSG00000112531	QKI	6:163413999-163578596	12.5951	30.6392	1.28252	5e-05	0.0141718
ENST00000361956	ENSG00000198732	SMOC1	14:69854130-70032366	1.97058	28.8473	3.87174	5e-05	0.0141718
ENST00000363046	ENSG00000277027	RMRP	9:35657750-35658018	10.0887	69.9092	2.79274	5e-05	0.0141718
ENST00000364215	ENSG00000201085	RNU6-173P	4:188121530-188121634	37.5802	0	-inf	5e-05	0.0141718
ENST00000366481	ENSG00000162722	TRIM58	1:247857198-247878205	3.88047	9.09363	1.22863	5e-05	0.0141718
ENST00000366553	ENSG00000203668	CHML	1:241532133-241802133	10.1593	23.2806	1.19633	5e-05	0.0141718
ENST00000367104	ENSG00000122335	SERAC1	6:158109514-158168270	1.49656	3.96221	1.40465	0.00015	0.0338217
ENST00000367194	ENSG00000170498	KISS1	1:204190340-204196486	18.6511	0.336384	-5.79301	5e-05	0.0141718
ENST00000367311	ENSG00000174307	PHLDA3	1:201464382-201469237	25.5279	7.53721	-1.75997	5e-05	0.0141718
ENST00000367405	ENSG00000177888	ZBTB41	1:197153679-197200542	1.29394	4.04305	1.64367	5e-05	0.0141718
ENST00000367429	ENSG00000000971	CFH	1:196651877-196747504	1.00052	3.81491	1.9309	0.00015	0.0338217
ENST00000367545	ENSG00000152818	UTRN	6:144285700-144853034	4.77568	12.8935	1.43287	5e-05	0.0141718
ENST00000367558	ENSG00000143333	RGS16	1:182598622-182604408	3.39962	8.19448	1.26928	0.00025	0.0499618
ENST00000367662	ENSG00000116183	PAPPA2	1:176463170-176845605	0.90833	0.268612	-1.75769	5e-05	0.0141718
ENST00000368012	ENSG00000143217	NECTIN4	1:161070994-161089599	1.19324	0.0865407	-3.78536	5e-05	0.0141718
ENST00000368468	ENSG00000111885	MAN1A1	6:119177208-119349761	11.5492	30.0023	1.37728	5e-05	0.0141718
ENST00000368567	ENSG00000177954	RPS27	1:153990758-153992150	4592.41	2417.38	-0.925805	0.0002	0.0422534
ENST00000368719	ENSG00000197956	S100A6	1:153533602-153536244	637.009	282.792	-1.17157	5e-05	0.0141718
ENST00000369278	ENSG00000014123	UFL1	6:96358373-96555276	4.3181	10.4268	1.27183	5e-05	0.0141718
ENST00000369409	ENSG00000092621	PHGDH	1:119659797-119744215	252.199	142.861	-0.819954	0.00025	0.0499618
ENST00000369449	ENSG00000155962	CLIC2	X:155276210-155334657	0.42683	5.60718	3.71554	5e-05	0.0141718
ENST00000369454	ENSG00000155961	RAB39B	X:155258240-155264589	3.94322	1.48812	-1.40589	5e-05	0.0141718
ENST00000369577	ENSG00000188994	ZNF292	6:87151158-87264196	2.23885	5.31598	1.24758	5e-05	0.0141718
ENST00000369697	ENSG00000171385	KCND3	1:111770661-111989155	0.178594	0.744453	2.0595	5e-05	0.0141718
ENST00000369713	ENSG00000148834	GSTO1	10:104235355-104267459	89.6033	30.0585	-1.57578	0.00015	0.0338217
ENST00000369937	ENSG00000107874	CUEDC2	10:102423244-102432661	71.7207	25.6023	-1.48612	5e-05	0.0141718
ENST00000370223	ENSG00000107816	LZTS2	10:100996617-101031157	43.5844	19.8408	-1.13534	0.0001	0.0251408
ENST00000370278	ENSG00000221867	MAGEA3	X:152698751-152702347	7.42173	0.410745	-4.17544	5e-05	0.0141718
ENST00000370521	ENSG00000065243	PKN2	1:88537512-88836255	9.52531	19.3388	1.02166	5e-05	0.0141718
ENST00000370664	ENSG00000165886	UBTD1	10:97498867-97571209	22.5104	9.80112	-1.19957	0.00015	0.0338217
ENST00000370742	ENSG00000162618	ADGRL4	1:78889763-79006718	1.4486	7.04482	2.2819	5e-05	0.0141718
ENST00000370763	ENSG00000162616	DNAJB4	1:77979174-78138449	4.53253	10.8927	1.26498	0.0002	0.0422534
ENST00000370828	ENSG00000076716	GPC4	X:133300102-133415490	5.60877	13.2644	1.2418	5e-05	0.0141718
ENST00000370978	ENSG00000056277	ZNF280C	X:130202710-130268899	1.03022	2.71222	1.39652	0.0002	0.0422534
ENST00000371001	ENSG00000196074	SYCP2	20:59863562-59933655	0.495438	4.82799	3.28465	5e-05	0.0141718
ENST00000371443	ENSG00000182154	MRPL41	9:137551198-137552555	65.7643	28.5866	-1.20197	5e-05	0.0141718
ENST00000372106	ENSG00000101888	NXT2	X:109535780-109544690	2.03533	5.91233	1.53847	5e-05	0.0141718
ENST00000372680	ENSG00000204065	TCEAL5	X:103273690-103276872	0.351713	0	-inf	5e-05	0.0141718
ENST00000372733	ENSG00000124145	SDC4	20:45325287-45348424	125.745	51.6997	-1.28227	5e-05	0.0141718
ENST00000373087	ENSG00000163874	ZC3H12A	1:37474551-37484379	10.9353	4.82074	-1.18166	0.00015	0.0338217
ENST00000373113	ENSG00000095970	TREM2	6:41158505-41163186	0.516427	0	-inf	5e-05	0.0141718
ENST00000373644	ENSG00000138336	TET1	10:68560655-68694482	0.368339	1.28901	1.80715	5e-05	0.0141718
ENST00000373659	ENSG00000186130	ZBTB6	9:122908055-122913330	1.30543	3.35404	1.36137	0.0001	0.0251408
ENST00000373664	ENSG00000080839	RBL1	20:36996348-37097178	3.93043	8.27518	1.0741	5e-05	0.0141718
ENST00000373789	ENSG00000182010	RTKN2	10:62183034-62268707	3.52237	8.90123	1.33746	0.00025	0.0499618
ENST00000373935	ENSG00000151151	IPMK	10:58191516-58267934	1.81208	4.80013	1.40543	0.0001	0.0251408
ENST00000374379	ENSG00000169504	CLIC4	1:24745356-24844324	61.2427	113.496	0.890035	5e-05	0.0141718
ENST00000374557	ENSG00000095203	EPB41L4B	9:109171974-109320964	2.00908	5.46135	1.44272	0.00015	0.0338217
ENST00000374580	ENSG00000204217	BMPR2	2:202376935-202567751	4.58019	9.58537	1.06543	5e-05	0.0141718
ENST00000374888	ENSG00000198455	ZXDB	X:57591651-57597545	3.01131	8.69946	1.53054	5e-05	0.0141718
ENST00000375256	ENSG00000165244	ZNF367	9:96385940-96418329	7.78414	19.8912	1.35352	5e-05	0.0141718
ENST00000376150	ENSG00000068985	PAGE1	X:49687449-49695993	0.416872	82.3361	7.62578	5e-05	0.0141718
ENST00000376447	ENSG00000165105	RASEF	9:82979584-83063177	1.60505	4.14995	1.37048	0.0002	0.0422534
ENST00000376958	ENSG00000152749	GPR180	13:94601902-94634645	2.3294	5.1531	1.14548	5e-05	0.0141718
ENST00000377200	ENSG00000188647	PTAR1	9:69709521-69759959	3.41088	8.29931	1.28285	5e-05	0.0141718
ENST00000377275	ENSG00000165997	ARL5B	10:18659404-18681639	4.36316	9.65998	1.14665	5e-05	0.0141718
ENST00000378164	ENSG00000064313	TAF2	8:119730774-119832863	8.57406	18.011	1.07083	0.0001	0.0251408
ENST00000378667	ENSG00000164405	UQCRQ	5:132861180-132868031	1070.61	529.247	-1.01642	0.00015	0.0338217
ENST00000378858	ENSG00000125872	LRRN4	20:6040777-6054049	0.205372	1.04778	2.35103	0.0001	0.0251408
ENST00000378930	ENSG00000157625	TAB3	X:30827441-30975084	2.16013	6.82169	1.65901	5e-05	0.0141718
ENST00000379389	ENSG00000187608	ISG15	1:1001137-1014541	50.0932	12.9983	-1.94629	5e-05	0.0141718
ENST00000380138	ENSG00000164176	EDIL3	5:83940553-84490765	31.9992	72.902	1.18792	0.00025	0.0499618
ENST00000380152	ENSG00000139618	BRCA2	13:32315473-32400266	2.03402	5.6627	1.47715	5e-05	0.0141718
ENST00000380672	ENSG00000173068	BNC2	9:16409502-16870843	1.12016	2.62929	1.23097	5e-05	0.0141718
ENST00000380916	ENSG00000175893	ZDHHC21	9:14611070-14693471	1.6609	3.60291	1.11719	0.00015	0.0338217
ENST00000381280	ENSG00000198732	SMOC1	14:69854130-70032366	1.71428	15.5729	3.18336	5e-05	0.0141718
ENST00000381401	ENSG00000169100	SLC25A6	X:1386151-1392724	100.257	47.6355	-1.0736	5e-05	0.0141718
ENST00000381913	ENSG00000167723	TRPV3	17:3439922-3557995	0.0960037	0.921817	3.26332	5e-05	0.0141718
ENST00000389463	ENSG00000112769	LAMA4	6:112108759-112351296	0.318848	2.27411	2.83436	5e-05	0.0141718
ENST00000391753	ENSG00000170889	RPS9	19:54200741-54249003	1336.77	591.214	-1.177	5e-05	0.0141718
ENST00000391812	ENSG00000167747	C19orf48	19:50797703-50804929	77.3175	25.873	-1.57935	5e-05	0.0141718
ENST00000391857	ENSG00000142541	RPL13A	19:49446297-49492308	1492.38	473.693	-1.65559	5e-05	0.0141718
ENST00000392647	ENSG00000213160	KLHL23	2:169694453-169776989	5.84164	12.421	1.08834	0.0001	0.0251408
ENST00000392730	ENSG00000215030	RPL13P12	17:17383376-17384012	110.367	44.0839	-1.32399	5e-05	0.0141718
ENST00000393063	ENSG00000100697	DICER1	14:95086227-95179933	2.58599	7.84967	1.60192	5e-05	0.0141718
ENST00000393249	ENSG00000091039	OSBPL8	12:76351796-76559809	1.97982	7.25652	1.87391	5e-05	0.0141718
ENST00000393676	ENSG00000110195	FOLR1	11:72163321-72209241	14.7837	2.93343	-2.33335	5e-05	0.0141718
ENST00000393752	ENSG00000184845	DRD1	5:175440038-175444208	1.83105	4.41373	1.26932	0.00025	0.0499618
ENST00000394001	ENSG00000131737	KRT34	17:41377649-41382403	18.3307	1.99212	-3.20189	5e-05	0.0141718
ENST00000394144	ENSG00000036054	TBC1D23	3:100260999-100325251	12.3375	39.9456	1.69499	5e-05	0.0141718
ENST00000394329	ENSG00000196159	FAT4	4:125316398-125492932	0.659437	1.63332	1.3085	5e-05	0.0141718
ENST00000394332	ENSG00000125691	RPL23	17:38847864-38853843	1695.31	695.172	-1.28611	5e-05	0.0141718
ENST00000394684	ENSG00000164023	SGMS2	4:107824562-107978799	2.78192	8.7575	1.65444	0.0001	0.0251408
ENST00000395603	ENSG00000085224	ATRX	X:77504877-77786269	5.80873	13.6741	1.23515	5e-05	0.0141718
ENST00000395738	ENSG00000128165	ADM2	22:50481555-50486440	6.9891	3.03001	-1.20578	5e-05	0.0141718
ENST00000396680	ENSG00000128272	ATF4	22:39519694-39522685	282.52	134.833	-1.06718	5e-05	0.0141718
ENST00000397128	ENSG00000132356	PRKAA1	5:40759378-40798374	7.34935	19.6704	1.42034	5e-05	0.0141718
ENST00000397786	ENSG00000108510	MED13	17:61942604-62065282	8.75495	18.098	1.04766	5e-05	0.0141718
ENST00000398316	ENSG00000102531	FNDC3A	13:48974966-49209779	3.08767	8.13482	1.39759	0.0002	0.0422534
ENST00000399302	ENSG00000060749	QSER1	11:32893177-32993316	7.70315	17.3804	1.17394	5e-05	0.0141718
ENST00000400286	ENSG00000184564	SLITRK6	13:85792789-85799488	0.173936	1.77314	3.34968	5e-05	0.0141718
ENST00000401609	ENSG00000100316	RPL3	22:39312881-39320389	1669.73	735.251	-1.18331	5e-05	0.0141718
ENST00000404735	ENSG00000143947	RPS27A	2:55174790-55235853	2072.73	1019.05	-1.0243	0.00015	0.0338217
ENST00000407540	ENSG00000132031	MATN3	2:19990216-20012694	4.73465	11.5571	1.28745	5e-05	0.0141718
ENST00000407925	ENSG00000049323	LTBP1	2:32946971-33399509	1.92326	9.97233	2.37438	0.0001	0.0251408
ENST00000408925	ENSG00000221821	C6orf226	6:42890264-42890816	29.0774	10.1076	-1.52446	5e-05	0.0141718
ENST00000408965	ENSG00000221869	CEBPD	8:47736908-47739086	8.73927	2.38808	-1.87166	5e-05	0.0141718
ENST00000409914	ENSG00000196604	POTEF	2:130074029-130129222	0.571136	2.8803	2.33431	5e-05	0.0141718
ENST00000409947	ENSG00000169967	MAP3K2	2:127298729-127388465	3.59925	8.47597	1.23568	5e-05	0.0141718
ENST00000411416	ENSG00000145287	PLAC8	4:83090047-83137075	53.5808	13.945	-1.94197	5e-05	0.0141718
ENST00000411975	ENSG00000179869	ABCA13	7:48171457-48647496	1.34689	3.95075	1.55249	5e-05	0.0141718
ENST00000412590	ENSG00000171483	SSX6	X:48107991-48120210	0	0.246196	inf	5e-05	0.0141718
ENST00000416195	ENSG00000172845	SP3	2:173906458-173965702	13.8829	31.4278	1.17874	5e-05	0.0141718
ENST00000417088	ENSG00000233927	RPS28	19:8302126-8343262	1473.69	608.668	-1.27571	5e-05	0.0141718
ENST00000421491	ENSG00000254535	PABPC4L	4:134196332-134201748	1.29344	3.44647	1.41391	5e-05	0.0141718
ENST00000431979	ENSG00000224559	LINC01087	2:131637024-131649615	1.57609	4.51511	1.51841	5e-05	0.0141718
ENST00000435466	ENSG00000226965	AC003088.1	7:110432238-110534754	0.293355	0	-inf	5e-05	0.0141718
ENST00000435607	ENSG00000007314	SCN4A	17:63938553-63972918	0.0341752	0.828441	4.59938	5e-05	0.0141718
ENST00000439590	ENSG00000172809	RPL38	17:74203581-74213342	1407.76	509.552	-1.4661	5e-05	0.0141718
ENST00000440460	ENSG00000150764	DIXDC1	11:111927143-112022584	1.09038	3.58749	1.71815	5e-05	0.0141718
ENST00000441095	ENSG00000233922	AL133493.2	21:45593653-45603056	0.109269	1.02162	3.2249	5e-05	0.0141718
ENST00000441328	ENSG00000240583	AQP1	7:30651942-30925516	5.37768	12.4792	1.21447	0.00025	0.0499618
ENST00000442697	ENSG00000164031	DNAJB14	4:99896247-99946726	3.44701	9.30156	1.43213	0.00015	0.0338217
ENST00000443617	ENSG00000103657	HERC1	15:63608617-63833942	2.58081	5.1644	1.00078	0.00015	0.0338217
ENST00000443836	ENSG00000228208	C1orf143	1:218510095-218525978	3.79749	0.402547	-3.23782	0.0001	0.0251408
ENST00000444165	ENSG00000223495	RP11-763B22.7	1:143498784-143499102	0	1.01513	inf	5e-05	0.0141718
ENST00000444980	ENSG00000231715	COX6CP2	20:50479766-50479991	2.03984	0	-inf	5e-05	0.0141718
ENST00000446231	ENSG00000157106	SMG1	16:18803082-18926454	6.64287	14.1645	1.0924	5e-05	0.0141718
ENST00000448775	ENSG00000166250	CLMP	11:123069864-123228277	1.57542	4.70485	1.57841	5e-05	0.0141718
ENST00000448864	ENSG00000182899	RPL35A	3:197889074-197960142	1391.35	641.545	-1.11687	0.00015	0.0338217
ENST00000450251	ENSG00000145390	USP53	4:119192772-119295517	1.94852	6.00113	1.62285	0.0002	0.0422534
ENST00000450471	ENSG00000138395	CDK15	2:201790460-201895550	1.16492	0.313224	-1.89496	0.0002	0.0422534
ENST00000451531	ENSG00000196834	POTEI	2:130459454-130509666	2.19113	7.78274	1.8286	5e-05	0.0141718
ENST00000452400	ENSG00000140396	NCOA2	8:70109761-70403805	2.28384	6.00045	1.39361	5e-05	0.0141718
ENST00000455127	ENSG00000225663	MCRIP1	17:81822360-81833302	56.6965	12.3917	-2.19389	5e-05	0.0141718
ENST00000456586	ENSG00000197756	RPL37A	2:216385287-216579180	4458.8	2240.93	-0.992556	0.00025	0.0499618
ENST00000458537	ENSG00000136603	SKIL	3:170357677-170396835	4.06108	12.5171	1.62396	0.0001	0.0251408
ENST00000463836	ENSG00000163584	RPL22L1	3:170864874-170870483	576.722	186.968	-1.62508	5e-05	0.0141718
ENST00000466501	ENSG00000237550	RPL9P9	15:82355141-82439153	415.293	169.609	-1.29192	5e-05	0.0141718
ENST00000473756	ENSG00000240476	LINC00973	3:98902423-99018562	78.0645	28.8751	-1.43484	5e-05	0.0141718
ENST00000477922	ENSG00000257743	MGAM2	7:142111748-142222324	0.0719669	0.508129	2.81979	5e-05	0.0141718
ENST00000479017	ENSG00000162244	RPL29	3:51993599-51995942	925.218	351.927	-1.39452	5e-05	0.0141718
ENST00000482325	ENSG00000135968	GCC2	2:108448560-108534196	5.67116	12.6374	1.15598	0.0001	0.0251408
ENST00000484859	ENSG00000241860	RP11-34P13.13	1:141473-173862	1.11837	3.48195	1.6385	5e-05	0.0141718
ENST00000486888	ENSG00000243635	RP11-281P11.1	3:104502699-104503266	0.469297	0	-inf	5e-05	0.0141718
ENST00000487273	ENSG00000168615	ADAM9	8:38996868-39105144	58.6594	123.071	1.06906	5e-05	0.0141718
ENST00000491934	ENSG00000269926	RP11-442H21.2	10:72273919-72276036	133.486	22.0439	-2.59824	5e-05	0.0141718
ENST00000495707	ENSG00000196584	XRCC2	7:152644778-152676165	2.31597	5.43076	1.22954	0.0002	0.0422534
ENST00000503486	ENSG00000250420	AACSP1	5:178764860-178818435	3.01881	0.624299	-2.27367	5e-05	0.0141718
ENST00000504087	ENSG00000151458	ANKRD50	4:124664051-124712732	2.68855	6.95594	1.37142	5e-05	0.0141718
ENST00000504562	ENSG00000145592	RPL37	5:40825261-40835335	2494.05	1101.82	-1.17861	5e-05	0.0141718
ENST00000504573	ENSG00000248367	CTB-129O4.1	5:180293244-180295253	12.3045	3.59639	-1.77456	0.00025	0.0499618
ENST00000511306	ENSG00000183206	POTEC	18:14507338-14543585	0.485168	1.7409	1.84327	5e-05	0.0141718
ENST00000517927	ENSG00000253522	MIR3142HG	5:160468267-160487426	3.56708	0.2653	-3.74905	5e-05	0.0141718
ENST00000518973	ENSG00000253288	RP11-238K6.1	8:137809443-138083570	0.678652	2.6472	1.96372	5e-05	0.0141718
ENST00000519656	ENSG00000132294	EFR3A	8:131904087-132013642	14.6628	32.3139	1.13999	5e-05	0.0141718
ENST00000520572	ENSG00000253741	CTD-2292P10.4	8:142700110-142726973	1.8016	5.48819	1.60705	5e-05	0.0141718
ENST00000521466	ENSG00000164587	RPS14	5:150443189-150449756	1632.22	533.341	-1.6137	5e-05	0.0141718
ENST00000521891	ENSG00000091656	ZFHX4	8:76403997-76867285	1.26974	2.86946	1.17625	5e-05	0.0141718
ENST00000522551	ENSG00000233913	RPL10P9	5:168616351-168616996	132.637	53.6565	-1.30565	5e-05	0.0141718
ENST00000524013	ENSG00000136997	MYC	8:127735433-127741434	49.1327	17.8115	-1.46387	0.00015	0.0338217
ENST00000525217	ENSG00000255026	RP11-326C3.2	11:287304-288987	0.959997	11.5303	3.58626	0.0002	0.0422534
ENST00000530760	ENSG00000255099	RP11-25D10.2	8:109777911-109782288	0.14161	0.537807	1.92517	0.0001	0.0251408
ENST00000539065	ENSG00000136536	MARCH7	2:159712456-159904749	9.06406	22.7204	1.32576	0.00015	0.0338217
ENST00000540845	ENSG00000172059	KLF11	2:10042848-10054866	2.96432	8.67673	1.54945	5e-05	0.0141718
ENST00000543571	ENSG00000131023	LATS1	6:149658152-149718888	2.53151	6.7128	1.40692	5e-05	0.0141718
ENST00000544848	ENSG00000246705	H2AFJ	12:14774382-14778002	106.597	27.197	-1.97065	5e-05	0.0141718
ENST00000545203	ENSG00000185483	ROR1	1:63774021-64181498	1.87731	11.158	2.57135	5e-05	0.0141718
ENST00000545294	ENSG00000152332	UHMK1	1:162497250-162529629	4.6343	12.8852	1.47529	0.00015	0.0338217
ENST00000546136	ENSG00000134532	SOX5	12:23529499-23951032	0.30648	1.35296	2.14225	0.0001	0.0251408
ENST00000553612	ENSG00000165417	GTF2A1	14:81175451-81222460	3.69688	7.51872	1.02418	0.00025	0.0499618
ENST00000557158	ENSG00000258585	ZNF519P3	15:21911558-21912590	0.211241	1.42588	2.75489	0.00025	0.0499618
ENST00000559447	ENSG00000181827	RFX7	15:56087279-56243266	1.74681	5.80459	1.73247	5e-05	0.0141718
ENST00000562945	ENSG00000260073	RP11-488I20.9	16:35192686-35195661	0.680409	2.56387	1.91385	5e-05	0.0141718
ENST00000563192	ENSG00000260260	SNHG19	16:2154796-2155358	451.713	124.393	-1.8605	5e-05	0.0141718
ENST00000564152	ENSG00000260708	CTA-29F11.1	22:46761893-46762563	38.4685	16.5017	-1.22106	0.00015	0.0338217
ENST00000565120	ENSG00000261514	RP11-527L4.2	17:43938362-43938959	1.90638	8.31899	2.12557	5e-05	0.0141718
ENST00000565283	ENSG00000260025	RP11-490M8.1	2:36354748-36355114	40.7221	12.1567	-1.74406	5e-05	0.0141718
ENST00000566986	ENSG00000260563	RP13-516M14.1	17:82293715-82294910	12.3684	3.59711	-1.78175	5e-05	0.0141718
ENST00000570269	ENSG00000259976	MIR568	3:114314500-115147271	1.81276	4.99699	1.46287	5e-05	0.0141718
ENST00000579374	ENSG00000108298	RPL19	17:39200282-39204727	4866.34	1906.62	-1.35182	5e-05	0.0141718
ENST00000580094	ENSG00000204177	BMS1P1	10:46753604-46811989	2.08934	4.96717	1.24938	5e-05	0.0141718
ENST00000582401	ENSG00000265972	TXNIP	1:145992434-145996600	7.14656	1.4091	-2.34248	5e-05	0.0141718
ENST00000587427	ENSG00000167925	GHDC	17:42188798-42194532	13.6009	5.07182	-1.42313	5e-05	0.0141718
ENST00000590478	ENSG00000266947	RP11-799D4.4	17:35231449-35242963	1.0203	0.228372	-2.15953	5e-05	0.0141718
ENST00000596358	ENSG00000142546	NOSIP	19:49555710-49591015	85.1862	32.8596	-1.3743	5e-05	0.0141718
ENST00000599898	ENSG00000105640	RPL18A	19:17859875-17864153	1747.96	706.555	-1.3068	5e-05	0.0141718
ENST00000601306	ENSG00000142534	RPS11	19:49496364-49499689	3339.98	1572.18	-1.08707	5e-05	0.0141718
ENST00000602461	ENSG00000270069	MIR222HG	X:45745210-45770274	29.7404	11.0045	-1.43434	0.00025	0.0499618
ENST00000604437	ENSG00000270392	PFN1P2	1:120432203-120434052	1.51635	5.89617	1.95918	5e-05	0.0141718
ENST00000606645	ENSG00000272449	RP3-395M20.12	1:2546464-2547460	1.80378	0.424014	-2.08884	0.00025	0.0499618
ENST00000609661	ENSG00000229373	LINC00452	13:113888305-113923512	8.74144	21.2103	1.27882	0.00015	0.0338217
ENST00000610979	ENSG00000273619	RP5-908M14.9	20:62386302-62386970	6.72562	2.04488	-1.71765	0.0002	0.0422534
ENST00000611049	ENSG00000152208	GRID2	4:92297250-93810157	2.81915	7.85845	1.47899	5e-05	0.0141718
ENST00000611847	ENSG00000204186	ZDBF2	2:206274662-206314428	1.20138	3.21781	1.42138	5e-05	0.0141718
ENST00000612365	ENSG00000276851	RP5-875H18.9	17:50094064-50094647	7.48751	2.30079	-1.70236	0.0002	0.0422534
ENST00000613130	ENSG00000278626	RP11-467L19.16	15:20642798-20643448	0.4636	0	-inf	5e-05	0.0141718
ENST00000613549	ENSG00000272636	DOC2B	17:142788-181636	0.0237605	0.513015	4.43236	5e-05	0.0141718
ENST00000613650	ENSG00000132563	REEP2	5:138439016-138446969	11.403	4.01841	-1.50472	5e-05	0.0141718
ENST00000615852	ENSG00000273576	RP11-390P24.1	17:39566914-39567559	12.0803	4.15865	-1.53847	0.00015	0.0338217
ENST00000616921	ENSG00000176624	MEX3C	18:51174549-51218304	11.1233	22.296	1.00319	0.00025	0.0499618
ENST00000617961	ENSG00000128965	CHAC1	15:40952961-40956519	20.3677	4.50351	-2.17716	5e-05	0.0141718
ENST00000617998	ENSG00000181222	POLR2A	17:7484365-7514616	7.98522	16.4795	1.04527	5e-05	0.0141718
ENST00000619432	ENSG00000274213	RP11-670E13.6	17:56914185-56914533	23.6785	7.06291	-1.74524	0.0002	0.0422534
ENST00000620384	ENSG00000189057	FAM111B	11:59107184-59127410	10.7451	39.3714	1.87347	5e-05	0.0141718
ENST00000620890	ENSG00000233276	GPX1	3:49357175-49358600	332.737	140.043	-1.24851	5e-05	0.0141718
ENST00000621052	ENSG00000274827	LINC01297	14:19344577-19384587	15.1668	28.9804	0.934163	0.0001	0.0251408
ENST00000623678	ENSG00000279998	CH507-210P18.1	21:6789591-6812297	0.12389	2.13796	4.10911	5e-05	0.0141718
ENST00000623708	ENSG00000279795	RP11-586K12.1	16:32787961-32788944	0.812081	3.00611	1.8882	0.0001	0.0251408
ENST00000623959	ENSG00000279184	RP3-323A16.1	22:35119823-35231056	0.623619	1.31728	1.07883	5e-05	0.0141718
ENST00000624675	ENSG00000279561	RP11-4L24.4	9:41269915-41273997	0.861085	3.1796	1.88462	5e-05	0.0141718
ENST00000635788	ENSG00000283431	RP11-1217F2.22	7:57163167-57166024	0.420958	2.5715	2.61086	5e-05	0.0141718
ENST00000636484	ENSG00000283293	RN7SK	6:52995619-52995950	9.77872	89.6762	3.19701	5e-05	0.0141718
ENST00000637938	ENSG00000153404	PLEKHG4B	5:92150-189972	0.67593	2.04116	1.59445	5e-05	0.0141718
