# Supplementary material for: Comparative RNA sequencing reveals that HPV16 E6 abrogates the effect of E6*I on ROS metabolism
Source: Sci Rep. 2019 Apr 11;9:5938. doi: 10.1038/s41598-019-42393-6 (PMC6459911; doi:10.1038/s41598-019-42393-6)
Supplement: Supplementary file 3 — Supplementary Table 1 [file 41598_2019_42393_MOESM3_ESM.xlsx]

## Sheet: CTL vs. E6starI
Transcript_id	Gene_id	Gene_name	Locus	U - CTL	U - E6*I	Log2(fold_change)	p_value	q_value (FDR)
ENST00000225831	ENSG00000108691	CCL2	17:34255217-34257203	70.9086	229.65	1.6954	5e-05	0.0141718
ENST00000232375	ENSG00000114268	PFKFB4	3:48517683-48563773	14.2003	6.07868	-1.22409	0.0002	0.0422534
ENST00000232975	ENSG00000114854	TNNC1	3:52451101-52454070	92.872	193.504	1.05905	0.0002	0.0422534
ENST00000239223	ENSG00000120129	DUSP1	5:172758225-172777774	19.6896	42.8732	1.12264	5e-05	0.0141718
ENST00000243347	ENSG00000123610	TNFAIP6	2:151357591-151380048	0.21817	2.86396	3.71449	5e-05	0.0141718
ENST00000249071	ENSG00000128340	RAC2	22:37225260-37244448	4.6224	18.1016	1.9694	5e-05	0.0141718
ENST00000252245	ENSG00000170454	KRT75	12:52407579-52434525	4.81887	40.316	3.06458	5e-05	0.0141718
ENST00000252456	ENSG00000130176	CNN1	19:11538716-11550323	2.61032	10.2604	1.97478	5e-05	0.0141718
ENST00000255409	ENSG00000133048	CHI3L1	1:203178930-203186749	2.68545	9.94964	1.88948	5e-05	0.0141718
ENST00000260302	ENSG00000137745	MMP13	11:102942994-102955734	0.777232	0.107929	-2.84826	5e-05	0.0141718
ENST00000261172	ENSG00000083782	EPYC	12:90963678-91005026	0.334646	0	-inf	5e-05	0.0141718
ENST00000263233	ENSG00000102003	SYP	X:49187803-49202454	2.73063	6.75861	1.30749	0.00015	0.0338217
ENST00000269593	ENSG00000141753	IGFBP4	17:40443460-40457731	54.2251	22.4485	-1.27234	5e-05	0.0141718
ENST00000286049	ENSG00000155622	XAGE2	X:52369029-52375680	0.734121	4.82605	2.71675	5e-05	0.0141718
ENST00000290271	ENSG00000159167	STC1	8:23841914-23854807	5.51846	0.919621	-2.58515	5e-05	0.0141718
ENST00000294984	ENSG00000162892	IL24	1:206897442-206904139	1.12028	10.2676	3.19617	5e-05	0.0141718
ENST00000299855	ENSG00000149968	MMP3	11:102746967-102843803	7.12382	22.8589	1.68204	5e-05	0.0141718
ENST00000300976	ENSG00000167487	KLHL26	19:18636964-18671714	0.315902	1.27282	2.01048	5e-05	0.0141718
ENST00000303045	ENSG00000169436	COL22A1	8:138588234-138914006	3.51536	9.15944	1.38159	0.0001	0.0251408
ENST00000303329	ENSG00000172379	ARNT2	15:80404349-80597937	1.91336	4.49728	1.23294	0.00015	0.0338217
ENST00000307128	ENSG00000172399	MYOZ2	4:119135783-119187789	0.0708259	0.544479	2.94253	0.00025	0.0499618
ENST00000318602	ENSG00000175899	A2M	12:9065176-9116229	0.741666	3.85185	2.37671	5e-05	0.0141718
ENST00000331163	ENSG00000100311	PDGFB	22:39223358-39244751	3.71655	10.8482	1.54542	5e-05	0.0141718
ENST00000335119	ENSG00000185972	CCIN	9:36169393-36171334	0.517542	1.80604	1.80309	0.0002	0.0422534
ENST00000366714	ENSG00000198835	GJC2	1:228149851-228159826	0.781879	6.49633	3.05461	5e-05	0.0141718
ENST00000367976	ENSG00000118523	CTGF	6:131948175-132077393	118.54	236.484	0.996368	5e-05	0.0141718
ENST00000369704	ENSG00000120051	CFAP58	10:104353763-104455090	2.75898	7.94273	1.5255	5e-05	0.0141718
ENST00000370742	ENSG00000162618	ADGRL4	1:78889763-79006718	1.4486	4.88083	1.75247	5e-05	0.0141718
ENST00000372476	ENSG00000066056	TIE1	1:43300992-43323108	0.163939	1.30108	2.98849	5e-05	0.0141718
ENST00000373008	ENSG00000122884	P4HA1	10:73007216-73096974	38.7768	14.4828	-1.42085	0.00015	0.0338217
ENST00000374045	ENSG00000181634	TNFSF15	9:114784634-114806126	0.197881	1.15246	2.54201	5e-05	0.0141718
ENST00000374955	ENSG00000158639	PAGE5	X:55220354-55224108	0.472348	19.5859	5.37382	5e-05	0.0141718
ENST00000375978	ENSG00000179772	FOXS1	20:31844300-31845619	1.71713	8.74701	2.34879	5e-05	0.0141718
ENST00000376150	ENSG00000068985	PAGE1	X:49687449-49695993	0.416872	29.992	6.16883	5e-05	0.0141718
ENST00000376468	ENSG00000120937	NPPB	1:11857463-11858931	0.936778	4.57856	2.28912	0.0001	0.0251408
ENST00000381280	ENSG00000198732	SMOC1	14:69854130-70032366	1.71428	10.4807	2.61206	5e-05	0.0141718
ENST00000382349	ENSG00000205922	ONECUT3	19:1752372-1780988	0.389932	0.105208	-1.88999	0.0001	0.0251408
ENST00000423218	ENSG00000137809	ITGA11	15:68296532-68432162	0.0781795	0.406507	2.37842	0.00025	0.0499618
ENST00000425951	ENSG00000244155	CYP4F34P	13:18741729-18742718	0.771632	4.08092	2.40291	0.00025	0.0499618
ENST00000433460	ENSG00000230109	RP11-275N1.1	10:21340232-21372950	0.445077	0	-inf	5e-05	0.0141718
ENST00000442437	ENSG00000224659	GAGE12J	X:49322056-49329384	0	5.87656	inf	5e-05	0.0141718
ENST00000448656	ENSG00000153237	CCDC148	2:158166649-158456753	2.58906	8.77587	1.76111	0.00015	0.0338217
ENST00000451052	ENSG00000175302	ANKRD30BP1	21:13384248-13427773	0.101832	0.731134	2.84395	5e-05	0.0141718
ENST00000452841	ENSG00000235500	SNX19P2	13:18892259-18895230	0.250609	0.896833	1.8394	0.00015	0.0338217
ENST00000495688	ENSG00000143851	PTPN7	1:202147012-202161588	0.706745	3.37844	2.2571	5e-05	0.0141718
ENST00000498616	ENSG00000244128	LINC01322	3:165206959-165655423	0.682091	5.92429	3.11861	0.00015	0.0338217
ENST00000527950	ENSG00000109846	CRYAB	11:111908564-111926872	14.4714	53.5444	1.88753	5e-05	0.0141718
ENST00000547963	ENSG00000249550	LINC01234	12:113679458-113773683	1.03097	3.86572	1.90674	5e-05	0.0141718
ENST00000558480	ENSG00000058335	RASGRF1	15:78959946-79090773	4.27756	12.1228	1.50286	5e-05	0.0141718
ENST00000595748	ENSG00000231412	CTC-490G23.2	19:43329294-43331430	0	0.636608	inf	0.0002	0.0422534
ENST00000609911	ENSG00000273415	RP11-702B10.2	11:128180426-128183554	0.154108	1.37656	3.15905	0.00025	0.0499618
ENST00000615826	ENSG00000275874	PICSAR	21:44999207-45004727	10.4787	26.9794	1.3644	0.0002	0.0422534
ENST00000623678	ENSG00000279998	CH507-210P18.1	21:6789591-6812297	0.12389	1.44036	3.5393	5e-05	0.0141718
