# Supplementary material for: Comparative RNA sequencing reveals that HPV16 E6 abrogates the effect of E6*I on ROS metabolism
Source: Sci Rep. 2019 Apr 11;9:5938. doi: 10.1038/s41598-019-42393-6 (PMC6459911; doi:10.1038/s41598-019-42393-6)
Supplement: Supplementary file 4 — Supplementary Table 3 [file 41598_2019_42393_MOESM4_ESM.xlsx]

## Sheet: Feuil1
Name	Also known as	Gene id	Target	Sequence (5' > 3')
A2M		ENSG00000175899	A2M_ex19_F	TGCCTTACTCTGTGATTCGTG	ex = exon
			A2M_ex20_R	CGCTTGTTCCTTCTCCACTG	F = forward
ADGRL4	ELTD1	ENSG00000162618	ADGRL4_ex10_F	CTTTGCTGTAGCCTATTTCTTGC	R = reverse
			ADGRL4_ex11_R	GCCTTCAATGCACATCCATG
CH507-210P18.1		ENSG00000279998	CH507_ex1/2_F	GGATAGAAAATGCAGTTGAAAGATATTTC
			CH507_ex3_R	CTCTCGCTCCAGGTCCTAG
IGFBP4		ENSG00000141753	IGFBP4_ex2_F	GCACTTCGCCAAAATTCGAG
			IGFBP4_ex3_R	CTCTGTGAAGCGGCCAG
KRT75	K6HF	ENSG00000170454	KRT75_ex2_F	GCCCCTCTTTGATTCCTATACC
			KRT75_ex3_R	TGCGCTTGTTAATTTCATCTTCG
PAGE1	AL5	ENSG00000068985	PAGE1_ex4_F	AAGACTGGGTGTGAGCTTG
			PAGE1_ex5_R	GTGAACCTGTTCCTGGCTATC
PFKFB4		ENSG00000114268	PFKFB4_ex8_F	GTGCTATGAGAACTCCTACGAG
			PFKFB4_ex9_R	GAGGTAATATACGATGCGGCTC
SMOC1	OAS	ENSG00000198732	SMOC1_ex9_F	TGATGCCCAGTTGTGAGAG
			SMOC1_ex10_R	CAGTAGGCTGGTGATAAACTCC
TNFAIP6	TSG6	ENSG00000123610	TNFAIP6_ex2_F	AATACAAGCTCACCTACGCAG
			TNFAIP6_ex3_R	GGTATCCAACTCTGCCCTTAG
CCL2	MCP-1	ENSG00000108691	CCL2_ex2_F	TGTCCCAAAGAAGCTGTGATC
			CCL2_ex3_R	ATTCTTGGGTTGTGGAGTGAG
TNNC1		ENSG00000114854	TNNC1_ex4_F	TGACCTCTTCCGCATGTTTG
			TNNC1_ex5_R	TTGTTCTTGTCTCCGTCCTTC
CFAP58	CCDC147	ENSG00000120051	CFAP58_ex8_F	ACAGAAAGGCAATGGACGAG
			CFAP58_ex9_R	TCCTCTTGGCTTGTTCATGG
CNN1		ENSG00000130176	CNN1_ex4_F	AACCATACACAGGTGCAGTC
			CNN1_ex5_R	GATGTTCCGCCCTTCTCTTAG
CRYAB	HSPB5, CRYA2	ENSG00000109846	CRYAB_ex2_F	TGTTGGGAGATGTGATTGAGG
			CRYAB_ex3_R	GGGATGAAGTAATGGTGAGAGG
CTGF	IGFBP8, CCN2	ENSG00000118523	CTGF_ex4_F	ACCAATGACAACGCCTCC
			CTGF_ex5_R	TTGGAGATTTTGGGAGTACGG
MMP3	Stromelysin 1	ENSG00000149968	MMP3_ex4_F	CCAGGGATTAATGGAGATGCC
			MMP3_ex5_R	AGTGTTGGCTGAGTGAAAGAG
P4HA1		ENSG00000122884	P4HA1_ex8_F	AGGATGAATGGGACAAGCC
			P4HA1_ex9_R	TTTTCCAGTCTCAGGGTCATG
PICSAR	NLC1-C	ENSG00000275874	PICSAR_F	TCAAGAGGTAAATTCCGAGCTC
			PICSAR_R	GATGTCTGAGGAAGAGGCAC
SYP		ENSG00000102003	SYP_ex5_F	AGACAGGGAACACATGCAAG
			SYP_ex6_R	TCTCCTTAAACACGAACCACAG
PDGFB	becaplermin	ENSG00000100311	PDGFB_ex2_F	ATGATCTCCAACGCCTGC
			PDGFB_ex4_R	TCAGCAATGGTCAGGGAAC
RAC2	EN-7	ENSG00000128340	RAC2_ex2_F	CCGTGTTTGACAACTATTCAGC
			RAC2_ex4_R	GGAGAAGCAGATGAGGAAGAC
ARNT2	BHLHe1	ENSG00000172379	ARNT2_ex5_F	GCACCTCAGAAAACTCAATGAC
			ARNT2_ex6/7_R	AGCATTTCCACACCTCATCC
MMP13	Collagenase 3	ENSG00000137745	MMP13_ex5_F	GATGACGATGTACAAGGGATCC
			MMP13_ex6_R	ACTGGTAATGGCATCAAGGG
STC1		ENSG00000159167	STC1_ex3_F	AACCCTGAAGCCATCACTG
			STC1_ex4_R	AGGCCCAATTTTCTCCATCAG
SYCP2	SCP-2	ENSG00000196074	SYCP2_ex34_F	GTAACAGTGGAGTTGGAGGTAC
			SYCP2_ex34_R	CTCTTAGTTGGAGTATGTCTGGG
NUP210		ENSG00000132182	NUP210_ex23_F	AAGCTGGACAGAGAATCAACTC
			NUP210_ex25_R	AAAGGATGTTGGACTGAGGC
DICER1		ENSG00000100697	DICER1_F	GTCTCCCCAGCATACTTTATCG
			DICER1_R	TTTCCACCCGAAGTCTAAGTTAG
E6			E6_F	TGACTTTGCTTTTCGGGATTT
			E6_R	ACAGCATATGGATTCCCATCTC
E6*I			E6*I_F	CTGCGACGTGAGGTGTATTA
			E6*I_R	TGTCCAGGTGTCTTTGCTTT
E6All			E6_orf_F	ATGCACCAAAAGAGAACTGC
			E6_orf_R	TTACAGCTGGGTTTCTCTACGTGT
PXJ40			PXJ40-Vector_F	ATCCACGCTGTTTTGACCTC
			PXJ40-Vector_R	GCACAATAACCAGCACGTTG
RPLP0		ENSG00000089157	RPLP0_F	GAAGGCTGTGGTGCTGATGG
			RPLP0_R	CCGGATATGAGGCAGCAGTT
